# Supplementary material for: A study on the content of integrity policies and research integrity management in Chinese universities
Source: Front Res Metr Anal. 2023 Feb 10;8:943228. doi: 10.3389/frma.2023.943228 (PMC9950633; doi:10.3389/frma.2023.943228)
Supplement: Supplementary Table 1A — The list of university's Policy Name, Year, Policy Subject Word Annotation, Type of Policy Theme, Definition of Research Misconduct or Irresponsible Behavior, the Policy Indicate that “Teachers Should be Jointly and Severally Liable and Punished for Misbehaving Students Due to Lack of Supervision” or Not, and their weblinks. [file Table_1.XLSX]

## Sheet: Table1-a 
No.	University	Title of Policy(Chinese)	Title of Policy(English)	Year	Policy Subject Word Annotation	Type of Policy Theme	Definition of Research Misconduct or irresponsible behavior	The Policy Indicate that "Teachers Should be Jointly and Severally Liable and Punished for Misbehaving Students Due to Lack of Supervision" or Not	Website
1	清华大学/Tsinghua University	清华大学教师学术道德守则（试行）	Teachers' Code of Academic Ethics at Tsinghua University (trial implementation)	2003-12-17	Faculty Academic Ethics;Animal Experiment Regulations;Academic Review;Conflict of Interest;Normative Citations;Intellectual Property;Project Declaration;Information Disclosure	Definition of Research Integrity	No	No	https://www.tsinghua.edu.cn/publish/xswyh/10028/index.html;;https://www.tsinghua.edu.cn/publish/xswyh/10029/index.html;;https://www.tsinghua.edu.cn/publish/xswyh/9982/2019/20190318144144873696933/20190318144144873696933_.html
		清华大学预防与处理学术不端行为办法	Measures for the Prevention and Handling of Academic Misconduct at Tsinghua University	2016-12-28	Sanctions for Research Misconduct;Research Misconduct Prevention;Academic Integrity System;Definition of Research Misconduct;Research Misconduct Consultation;Definition of Research Misconduct;Academic Environment;Academic Integrity Education	Research Misconduct Reception and Investigation;Research Misconduct Assurance;Sanctions for Research Misconduct;Research Misconduct Appeals Review;Research Integrity Education;Research Misconduct Supervision and Consultation;Research Misconduct Prevention	Improper authorship;Plagiarism, and misappropriation of academic achievements;Falsification of data or research results;Dissertation trading, ghost-writing, ghost-submitting;Fabrication of charts, conclusions, etc.;Falsification of academic experience;Other research misconduct	Yes
		清华大学学术道德规范	Academic Ethics Guidelines at Tsinghua University	2019-03-18	Academic Ethics;Project Declaration;Research Practice Standard;Intellectual Property;Academic Evaluation	Definition of Research Integrity	No	No
		清华大学关于加强学术道德建设的若干意见	Some Opinions on Strengthening the Construction of Academic Morality at Tsinghua University	2003-12-17	Academic Morality Construction;Academic Evaluation;Conflict of Interest;Academic Ethics Education;Warnings Education;Academic Committee;Sanctions for Research Misconduct	Definition of Research Integrity;Research Integrity Management Agency;Sanctions for Research Misconduct	No	No
2	北京大学/Peking University	北京大学研究生基本学术规范	Basic Academic Norms for Graduate Students of Peking University	2007-01-11	Academic Ethics;Normative Citations;Definition of Research Misconduct;Structure and Responsibilities of Institution;Definition of Research Misconduct;Research Misconduct Consultation;Sanctions for Research Misconduct	Definition of Research Integrity;Definition of Research Misconduct;Research Integrity Management Agency;Research Misconduct Supervision and Consultation;Research Misconduct Assurance;Sanctions for Research Misconduct	No	No	https://www.xswyh.pku.edu.cn/zmwyk/xzddwyk/index.htm
		北京大学教师学术道德规范	Code of Academic Ethics for Teachers of Peking University	2007	Academic Norms;Results Published;Intellectual Property;Writing Standard;Laboratory Specifications;Sanctions for Research Misconduct;Research Misconduct Investigation	Definition of Research Integrity;Sanctions for Research Misconduct;Research Misconduct Reception and Investigation	Improper authorship;Falsification of data or research results;Abuse of academic prestige;Fabrication of charts, conclusions, etc.;Other research misconduct	No
3	浙江大学/Zhejiang University	浙江大学学术不端行为查处细则	Rules for Handling Academic Misconduct at Zhejiang University	2018-05-16	Sanctions for Research Misconduct;Academic Integrity Education;Academic Environment;Intellectual Property;Research Misconduct Consultation;Research Misconduct Investigation;Definition of Research Misconduct;Appeal and Review	Sanctions for Research Misconduct;Research Integrity Education;Research Misconduct Supervision and Consultation;Research Misconduct Reception and Investigation;Research Misconduct Assurance;Research Misconduct Appeals Review	Improper authorship;Plagiarism, and misappropriation of academic achievements;Falsification of data or research results;Misuse of research resources;Abuse of academic power;Abuse of academic prestige;Dissertation trading, ghost-writing, ghost-submitting;Fabrication of charts, conclusions, etc.;Violation of laboratory regulations;Falsification of academic experience;Disclosing academic secrets;Mul…	Yes	http://ac.zju.edu.cn/16477/list.htm
4	上海交通大学/Shanghai Jiao Tong University	上海交通大学学生学业诚信守则	Student Academic Integrity Code of Shanghai Jiao Tong University	2013-09-01	Academic Integrity;Laboratory Specifications;Academic Results;Dessertation Writing;Examination Norms;Competition Norms；Student Integrity Work Organization;Sanctions for Research Misconduct	Definition of Research Integrity;Research Integrity Management Agency;Sanctions for Research Misconduct	Plagiarism, and misappropriation of academic achievements;Falsification of data or research results;Dissertation trading, ghost-writing, ghost-submitting;Fabrication of charts, conclusions, etc.	No	https://www.gs.sjtu.edu.cn/info/1277/4373.htm
		上海交通大学研究生学术规范	Academic Code for Graduate Students of Shanghai Jiao Tong University	2018	Academic Norms;Normative Citations;Definition of Research Misconduct;Sanctions for Research Misconduct	Definition of Research Integrity;Definition of Research Misconduct;Sanctions for Research Misconduct	Improper authorship;Plagiarism, and misappropriation of academic achievements;Falsification of data or research results;Dissertation trading, ghost-writing, ghost-submitting;Fabrication of charts, conclusions, etc.;Falsification of academic experience;Other research misconduct	No
		上海交通大学教职工学术不端行为惩治办法（试行）	Measures for Punishing Academic Misconduct of Faculty and Staff of Shanghai Jiaotong University (Trial Implementation)	2016-10-13	Sanctions for Research Misconduct;Faculty and Staff;Research Misconduct Investigation;Definition of Research Misconduct;Appeal and Review	Sanctions for Research Misconduct;Cope of Policy Application;Research Misconduct Reception and Investigation;Research Misconduct Assurance;Research Misconduct Appeals Review	Improper authorship;Plagiarism, and misappropriation of academic achievements;Falsification of data or research results;Dissertation trading, ghost-writing, ghost-submitting;Fabrication of charts, conclusions, etc.;Falsification of academic experience;Other research misconduct	Yes
		上海交通大学关于师德建设长效机制的实施办法	Implementation Measures for the Long-term Mechanism of Teacher Ethics Construction at Shanghai Jiaotong University	2016-09-29	Teacher Ethics and Teacher Style Construction;Teacher Development;Academic Integrity System;Education and Publicity;Junior Faculty;Teacher Ethics Supervisor;Academic Environment;Assessment;Openness and Transparency of Research Management;Reward and Misconduct	Definition of Research Integrity;Cope of Policy Application;Research Integrity Education;Research Integrity Promotion;Sanctions for Research Misconduct	No	No
5	南京大学/Nanjing University	南京大学处理学术不端行为办法（试行）	Measures for Dealing with Academic Misconduct at Nanjing University (trial implementation)	2019-04-22	Sanctions for Research Misconduct;Intellectual Property;Academic Environment;Academic Integrity System;Research Misconduct Reception;Research Misconduct Investigation;Definition of Research Misconduct;Appeal and Review	Sanctions for Research Misconduct;Definition of Research Integrity;Research Misconduct Reception and Investigation;Research Misconduct Assurance;Research Misconduct Appeals Review	Improper authorship;Plagiarism, and misappropriation of academic achievements;Falsification of data or research results;Dissertation trading, ghost-writing, ghost-submitting;Fabrication of charts, conclusions, etc.;Falsification of academic experience;Other research misconduct	Yes	https://scit.nju.edu.cn/10982/list.htm
6	复旦大学/Fudan University	复旦大学学术规范	Academic Code of Fudan University	2014-02-21	Academic Norms;Dessertation Writing;Project Declaration;Intellectual Property;Definition of Research Misconduct;Definition of Research Misconduct	Definition of Research Integrity;;Definition of Research Misconduct	Improper authorship;Improper citation;Plagiarism, and misappropriation of academic achievements;Falsification of data or research results;Dissertation trading, ghost-writing, ghost-submitting;Fabrication of charts, conclusions, etc.;Authorizing, directing, assisting, or harboring research misconduct;Falsification of academic experience;Multiple submissions and duplicate publications;Other researc…	No	http://www.acad.fudan.edu.cn/4693/list.htm
		复旦大学学术规范实施条例	Regulations on the Implementation of the Academic Code of Fudan University	2020-10-20	Academic Norms;Warnings Education;Research Misconduct Investigation;Academic Misconduct Register;Research Misconduct Reception;Definition of Research Misconduct;Sanctions for Research Misconduct;Appeal and Review	Definition of Research Integrity;Research Integrity Education;Research Misconduct Reception and Investigation;Research Misconduct Assurance;Sanctions for Research Misconduct;Research Misconduct Appeals Review	No	No
7	中国科学技术大学/University of Science and Technology of China	中国科学技术大学研究生学术道德规范管理条例	Regulations on the administration of Postgraduate Academic Ethics at University of Science and Technology of China	2006	Dissertations Fraud;Dissertation Quality;Dissertation Fraud Investigation;Dissertation Fraud Sanctions	Research Misconduct Reception and Investigation;Sanctions for Research Misconduct	Plagiarism, and misappropriation of academic achievements;Falsification of data or research results;Abuse of academic prestige;Dissertation trading, ghost-writing, ghost-submitting;Fabrication of charts, conclusions, etc.;Falsification of academic experience;Other research misconduct	No	https://gradschool.ustc.edu.cn/column/74
		中国科学技术大学学位论文作假行为处理办法	Measures for handling Dissertations Falsification at University of Science and Technology of China	2014-12-10	Academic Norms;Intellectual Property;Normative Citations;Sanctions for Research Misconduct;Research Misconduct Reception;Definition of Research Misconduct	Definition of Research Integrity;Sanctions for Research Misconduct;Research Misconduct Reception and Investigation;Research Misconduct Assurance	Plagiarism, and misappropriation of academic achievements;Dissertation trading, ghost-writing, ghost-submitting;Fabrication of charts, conclusions, etc.;Other research misconduct	No
8	华中科技大学/Huazhong University of Science and Technology	华中科技大学学术道德规范及学术不端行为处理规定	Academic Ethics Regulations and Handling of Academic Misconduct at Huazhong University of Science and Technology	2010	Academic Ethics;Academic Standard of Conduct;Normative Citations;Intellectual Property;Definition of Research Misconduct;Research Misconduct Consultation;Research Misconduct Reception;Research Misconduct Investigation;Sanctions for Research Misconduct	Definition of Research Integrity;Definition of Research Misconduct;Research Misconduct Supervision and Consultation;Research Misconduct Reception and Investigation;Sanctions for Research Misconduct	Improper authorship;Improper citation;Plagiarism, and misappropriation of academic achievements;Falsification of data or research results;Misuse of research resources;Abuse of academic prestige;Dissertation trading, ghost-writing, ghost-submitting;Fabrication of charts, conclusions, etc.;Authorizing, directing, assisting, or harboring research misconduct;Disclosing academic secrets;Other research…	Yes	http://aco.hust.edu.cn/zlxz.htm
		华中科技大学学生学术规范手册	Handbook of Student Academic Norms at Huazhong University of Science and Technology	2021-11-08	Students;Normative Citations;Improper citation Prevention;Academic Dishonesty;Results Published;Information Security;Daily Learning Norms;Academic Norms	Cope of Policy Application;Definition of Research Integrity;Research Integrity Education;Definition of Research Misconduct	No	No
		华中科技大学关于进一步加强科研诚信建设的实施办法	Implementation Measures on Further Strengthening the Scientific Research Integrity Construction at Huazhong University of Science and Technology	2019	Research Integrity Contribution;Academic Environment;Research Integrity Standard;Project Declaration;Researcher;Normative Citations;Accountability;Sanctions for Research Misconduct;Research Misconduct Investigation;Appeal and Review	Definition of Research Integrity;Definition of Research Misconduct;Sanctions for Research Misconduct;Research Misconduct Reception and Investigation;Research Misconduct Appeals Review	Improper authorship;Improper citation;Plagiarism, and misappropriation of academic achievements;Falsification of data or research results;Violation of research ethics;Misuse of research resources;Abuse of academic power;Abuse of academic prestige;Dissertation trading, ghost-writing, ghost-submitting;Fabrication of charts, conclusions, etc.;Authorizing, directing, assisting, or harboring research …	No
9	武汉大学/Wuhan University	武汉大学学术不端行为查处细则	Measures for Handling Academic Misbehavior of Wuhan University	2016-12-15	Academic Ethics;Intellectual Property;Project Declaration;Information Security;Research Misconduct Reception;Research Misconduct Investigation;Definition of Research Misconduct;Sanctions for Research Misconduct;Appeal and Review	Definition of Research Integrity;Research Misconduct Reception and Investigation;Research Misconduct Assurance;Sanctions for Research Misconduct;Research Misconduct Appeals Review	Improper authorship;Plagiarism, and misappropriation of academic achievements;Falsification of data or research results;Abuse of academic prestige;Dissertation trading, ghost-writing, ghost-submitting;Fabrication of charts, conclusions, etc.;Falsification of academic experience	Yes	https://info.whu.edu.cn/gz/xxgklm2lj/xfjsxx/xsgfzdyxsbdxwccjz.htm
		武汉大学学风建设实施细则	Implementation rules for study style construction at Wuhan University	2012-04-06	Study Style Construction;Research Integrity Education;Improve the Management System;Improve the Responsibility System for the Construction of Study Style;Improve Evaluation and Assessment Guidance;Academic Environment;Sanctions for Research Misconduct;Work Normalization;Cultural Construction;Research Funding;Organization and Implementation	Research Integrity Education;Research Integrity Management Agency;Sanctions for Research Misconduct	No	No
10	西安交通大学/Xi’an Jiaotong University	西安交通大学学术行为规范及违规处理办法	Xi’an Jiaotong University Academic Code of Conduct and Treatment of Violations	2006	Academic Norms;Intellectual Property;Academic Evaluation;Project Declaration;Information Security;Definition of Research Misconduct;Research Misconduct Investigation;Sanctions for Research Misconduct	Definition of Research Integrity;Definition of Research Misconduct;Research Misconduct Reception and Investigation;Sanctions for Research Misconduct	Improper authorship;Plagiarism, and misappropriation of academic achievements;Falsification of data or research results;Misuse of research resources;Abuse of academic power;Abuse of academic prestige;Fabrication of charts, conclusions, etc.;Misappropriation of collective research results;Authorizing, directing, assisting, or harboring research misconduct;Violation of laboratory regulations;Falsif…	Yes	http://xxgk.xjtu.edu.cn/content.jsp?urltype=egovinfo.EgovInfoContent&wbtreeid=1001&indentifier=xjtu-11_A%2F2014-1016007
		西安交通大学规范研究生学术行为实施办法	Implementation Measures for Standardizing the Academic Behavior of Graduate Students of Xi’an Jiaotong University	2013-06-19	Academic Norms;Research Integrity Education;Intellectual Property;Information Security;Definition of Research Misconduct;Research Misconduct Investigation;Definition of Research Misconduct;Sanctions for Research Misconduct	Definition of Research Integrity;Research Integrity Education;Definition of Research Misconduct;Research Misconduct Reception and Investigation;Research Misconduct Assurance;Sanctions for Research Misconduct	Improper authorship;Improper citation;Plagiarism, and misappropriation of academic achievements;Falsification of data or research results;Dissertation trading, ghost-writing, ghost-submitting;Fabrication of charts, conclusions, etc.;Violation of laboratory regulations;Multiple submissions and duplicate publications;Other research misconduct	No
11	哈尔滨工业大学/Harbin Institute of Technology	哈尔滨工业大学学位论文作假行为处理办法实施细则	Measures for Handling Dissertation Fraud Behavior and Implementation Rules of Harbin Institute of Technology	2015-04-28	Dissertations Fraud;Definition of Dissertation Fraud Behavior;Dissertation Fraud Investigation;Dissertation Fraud Assurance;Dissertation Fraud Sanctions;Appeal and Review	Definition of Research Misconduct;Research Misconduct Reception and Investigation;Research Misconduct Assurance;Sanctions for Research Misconduct;Research Misconduct Appeals Review	Plagiarism, and misappropriation of academic achievements;Falsification of data or research results;Dissertation trading, ghost-writing, ghost-submitting;Other research misconduct	No	http://xxgk.hit.edu.cn/6412/list.htm
		哈尔滨工业大学学术道德规范	Harbin Institute of Technology Academic Ethics Guidelines	2009-05-06	Academic Ethics;Normative Citations;Academic Evaluation;Definition of Research Misconduct;Structure and Responsibilities of Institution;Research Misconduct Consultation;Definition of Research Misconduct;Sanctions for Research Misconduct;Appeal and Review	Definition of Research Integrity;Definition of Research Misconduct;Research Integrity Management Agency;Research Misconduct Supervision and Consultation;Research Misconduct Assurance;Sanctions for Research Misconduct;Research Misconduct Appeals Review	Improper authorship;Plagiarism, and misappropriation of academic achievements;Violation of research ethics;Misuse of research resources;Abuse of academic prestige;Fabrication of charts, conclusions, etc.;Authorizing, directing, assisting, or harboring research misconduct;Falsification of academic experience;Multiple submissions and duplicate publications;Interfere and obstruct research activities…	No
12	中山大学/Sun Yat-sen University	中山大学学术道德规范	Sun Yat-sen University Academic Ethics Guidelines	2018-04-09	Academic Ethics;Normative Citations;Information Disclosure;Research Data Management;Information Security;Definition of Research Misconduct	Definition of Research Integrity;Definition of Research Misconduct	Improper authorship;Improper citation;Plagiarism, and misappropriation of academic achievements;Falsification of data or research results;Abuse of academic prestige;Dissertation trading, ghost-writing, ghost-submitting;Misappropriation of collective research results;Falsification of academic experience;Multiple submissions and duplicate publications;Interfere and obstruct research activities by i…	No	http://xuefeng.sysu.edu.cn/gzzd/index.htm
		中山大学预防与处理学术不端行为办法	Measures for the Prevention and Handling of Academic Misconduct of Sun Yat-sen University	2019	Research Misconduct Prevention;Research Integrity Education;Academic Environment;Academic Integrity Record;Research Misconduct Reception;Definition of Research Misconduct;Sanctions for Research Misconduct;Appeal and Review	Research Misconduct Prevention;Research Integrity Education;Definition of Research Integrity;Research Misconduct Reception and Investigation;Research Misconduct Assurance;Sanctions for Research Misconduct;Research Misconduct Appeals Review	No	Yes
13	北京师范大学/Beijing Normal University	北京师范大学学术行为规范	Academic Standards of Beijing Normal University	2002-06-17	Academic Behavior Normalization;Definition of Research Misconduct;Normative Citations;Project Declaration;Sanctions for Research Misconduct;Structure and Responsibilities of Institution	Definition of Research Integrity;Definition of Research Misconduct;Sanctions for Research Misconduct;Research Integrity Management Agency	Improper authorship;Improper citation;Plagiarism, and misappropriation of academic achievements;Falsification of data or research results;Dissertation trading, ghost-writing, ghost-submitting;Fabrication of charts, conclusions, etc.;Falsification of academic experience;Multiple submissions and duplicate publications;Other research misconduct	No	http://xxgk.bnu.edu.cn/xxxgkml/xfjs1/xzgfzd/index.htm
		北京师范大学研究生学术不端行为认定与处理办法	Measures for the Identification and Handling of Academic Misconduct of Postgraduates of Beijing Normal University	2015-06-17	Academic Norms;Intellectual Property;Laboratory Specifications;Definition of Research Misconduct;Definition of Research Misconduct;Sanctions for Research Misconduct;Structure and Responsibilities of Institution	Definition of Research Integrity;Definition of Research Misconduct;Research Misconduct Assurance;Sanctions for Research Misconduct;Research Integrity Management Agency	Improper authorship;Improper citation;Plagiarism, and misappropriation of academic achievements;Falsification of data or research results;Dissertation trading, ghost-writing, ghost-submitting;Fabrication of charts, conclusions, etc.;Authorizing, directing, assisting, or harboring research misconduct;Disclosing academic secrets;Multiple submissions and duplicate publications;Interfere and obstruct…	No
		北京师范大学处理学术不端行为实施细则	Measures for Handling Academic Misconduct and Implementation Rules of Beijing Normal University	2010-03-15	Definition of Research Misconduct;Structure and Responsibilities of Institution;Research Misconduct Investigation;Definition of Research Misconduct;Sanctions for Research Misconduct	Definition of Research Misconduct;Research Integrity Management Agency;Research Misconduct Reception and Investigation;Research Misconduct Assurance;Sanctions for Research Misconduct	Improper authorship;Plagiarism, and misappropriation of academic achievements;Falsification of data or research results;Fabrication of charts, conclusions, etc.;Falsification of academic experience;Interfere and obstruct research activities by improper means;Other research misconduct	Yes
		关于进一步加强师生科学研究中学术规范的通知	Notice on Further Strengthening the Technical Norms of Scientific Research between Teachers and Students	2018-03-22	Academic Norms;Definition of Research Misconduct	Definition of Research Integrity;Definition of Research Misconduct	No	No
		北京师范大学教师道德规范	Teacher Ethics Norms at Beijing Normal University	2014-05-07	Faculty Academic Ethics	Cope of Policy Application	No	No
14	四川大学/Sichuan University	四川大学学生学术规范指南	Student Academic Norms Guidance of Sichuan University	2014-10-30	Academic Norms;Faculty Academic Ethics;Operation Specification;Writing Norms of Thesis;Academic Accomplishment	Definition of Research Integrity;Cope of Policy Application	No	No	http://xscx.scu.edu.cn/xsgf/xsgz.htm
		四川大学关于学位（毕业）论文抄袭、剽窃等学术不端行为的处理办法（试行）	Sichuan University Measures for Dealing with Academic Misconduct such as Plagiarism and Misappropriation of Degree (Graduation) Thesis (trial implementation)	2010	Dissertation;Academic Norms;Definition of Dissertation Plagiarism;Definition of Research Misconduct;Structure and Responsibilities of Institution;Definition of Research Misconduct;Research Misconduct Consultation;Research Misconduct Reception;Sanctions for Research Misconduct	Definition of Research Integrity;Definition of Research Misconduct;Research Integrity Management Agency;Research Misconduct Assurance;Research Misconduct Supervision and Consultation;Research Misconduct Reception and Investigation;Sanctions for Research Misconduct	No	No
		四川大学研究生考试违纪作弊处分	Punishment for Cheating in the Postgraduate Examination of Sichuan University	2019-10-08	Graduate Students;Cheating in Exams;Sanctions for Research Misconduct	Cope of Policy Application;Definition of Research Misconduct;Sanctions for Research Misconduct	No	No
		四川大学关于违反学术道德规范的处理规定	Regulations on Handling Academic Ethics Violations of Sichuan University	2007-03-30	Academic Ethics;Sanctions for Research Misconduct	Definition of Research Integrity;Sanctions for Research Misconduct	Plagiarism, and misappropriation of academic achievements;Falsification of data or research results;Misuse of research resources;Abuse of academic power;Abuse of academic prestige;Fabrication of charts, conclusions, etc.;Authorizing, directing, assisting, or harboring research misconduct;Falsification of academic experience;Other research misconduct	No
		四川大学学术道德规范	Sichuan University Academic Ethics Guidelines	2006-08-03	Academic Ethics;Academic Environment;Intellectual Property;Normative Citations;Information Security;Definition of Research Misconduct;Research Misconduct Consultation;Definition of Research Misconduct;Research Misconduct Investigation;Sanctions for Research Misconduct	Definition of Research Integrity;Definition of Research Misconduct;Research Misconduct Supervision and Consultation;Research Misconduct Assurance;Research Misconduct Reception and Investigation;Sanctions for Research Misconduct	Improper authorship;Plagiarism, and misappropriation of academic achievements;Falsification of data or research results;Misuse of research resources;Abuse of academic power;Abuse of academic prestige;Fabrication of charts, conclusions, etc.;Misappropriation of collective research results;Authorizing, directing, assisting, or harboring research misconduct;Falsification of academic experience;Discl…	No
		四川大学关于加强学术诚信体系建设的实施办法	Implementation Measures on Strengthening the Construction of Academic Integrity System at Sichuan University	2013-06-18	Academic Integrity System;Academic Integrity Education;Academic Integrity Process Management System;Academic misconduct prevention system;Sanctions for Research Misconduct	Research Integrity Education;Definition of Research Misconduct;Sanctions for Research Misconduct	No	No
		四川大学本科学生考试违纪作弊处分规定（修订）	Regulations on Punishment of Disciplinary Violations and Cheating of Undergraduate Students in Sichuan University (Revised)	2007-12-26	Undergraduate;Cheating in Exams;Sanctions for Research Misconduct	Cope of Policy Application;Definition of Research Misconduct;Sanctions for Research Misconduct	No	No
		四川大学关于强化学风建设责任实行通报问责机制的规定	Provisions on Strengthening the Responsibility of Learning Style Construction and Implementing the Notification and Accountability Mechanism at Sichuan University	2016-06-24	Study Style Construction;Responsible Subject;Detailed Rules for Investigation and Handling;Working Mechanism;Assessment;Accountability Ssystem	Definition of Research Integrity;Research Integrity Management Agency;Research Integrity Management Agency	No	No
		四川大学关于进一步加强教风学风建设的若干意见	Some Opinions on Further Strengthening the Construction of Teaching and Learning Style of Sichuan University	2018-04-24	Study Style Construction;Teaching Style Construction;Guiding Ideology;Assessment;Teaching Quality;Personnel System;Teacher-pupil Relationship;Academic Environment;Research Integrity Education;Thesis Quality	Research Integrity Education;Research Misconduct Prevention	No	No
		四川大学研究生学位论文质量监督保障体系建设方案	Construction Scheme of Quality Supervision and Guarantee System for Graduate Dissertations at Sichuan University	2013	Graduate Students;Dissertation Quality;Quality Supervision;Quality Assurance;Responsible Subject	Cope of Policy Application;Research Misconduct Prevention	No	No
15	北京航空航天大学/Beijing University of Aeronautics and Astronautics	北京航空航天大学教师学术道德规范及管理暂行办法	Interim Measures for Teacher Academic Ethics and Management at Beijing University of Aeronautics and Astronautics	2016-01-22	Faculty Academic Ethics;Research Data Management;Project Declaration;Normative Citations;Academic Evaluation;Definition of Research Misconduct;Sanctions for Research Misconduct	Cope of Policy Application;Definition of Research Integrity;Research Misconduct Assurance;Sanctions for Research Misconduct	Improper authorship;Improper citation;Plagiarism, and misappropriation of academic achievements;Falsification of data or research results;Misuse of research resources;Abuse of academic power;Abuse of academic prestige;Fabrication of charts, conclusions, etc.;Falsification of academic experience;Multiple submissions and duplicate publications	No	http://xxgk.buaa.edu.cn/xxgkml/xfjsxx.htm
		北京航空航天大学研究生学位论文“学术不端文献检测系统”使用管理办法（试行）	Management Measures for the Use of the “Academic Misconduct Detection System” for Postgraduate Dissertations of Beijing University of Aeronautics and Astronautics (trial implementation)	2015	Dissertation;Research Misconduct Document Detection System;Prevent Research Misconduct;Definition of Research Misconduct;Sanctions for Research Misconduct	Research Misconduct Prevention;Research Misconduct Assurance;Sanctions for Research Misconduct	No	No
16	同济大学/Tongji University	同济大学科研诚信建设与管理办法	Measures of Scientific Research Integrity Construction and Management at Tongji University	2020-11-06	Research Integrity Contribution;Research Integrity Management;Self-discipline and Supervision;Prevention and Punishment;Definition of Research Dishonesty;Sanctions for Research Dishonesty	Research Integrity Management Agency;Research Integrity Management Agency;Research Misconduct Prevention;Definition of Research Misconduct;Sanctions for Research Misconduct	Improper authorship;Plagiarism, and misappropriation of academic achievements;Falsification of data or research results;Misuse of research resources;Abuse of academic power;Abuse of academic prestige;Dissertation trading, ghost-writing, ghost-submitting;Fabrication of charts, conclusions, etc.;Misappropriation of collective research results;Falsification of academic experience;Other research misc…	No	http://kgb.tongji.edu.cn/index.php?classid=11329
17	东南大学/Southeast University	东南大学关于对涉嫌学术不端行为调查和处理的实施意见（修订）	Implementation Opinions of Southeast University on the Investigation and Handling of Suspected Academic Misconduct (Revised)	2010-04-20	Definition of Research Misconduct;Research Misconduct Investigation;Sanctions for Research Misconduct	Definition of Research Misconduct;Research Misconduct Reception and Investigation;Sanctions for Research Misconduct	Improper authorship;Plagiarism, and misappropriation of academic achievements;Falsification of data or research results;Misuse of research resources;Fabrication of charts, conclusions, etc.;Authorizing, directing, assisting, or harboring research misconduct;Falsification of academic experience;Multiple submissions and duplicate publications;Other research misconduct	No	https://xxgk.seu.edu.cn/xfjsxx/list.htm
18	中国人民大学/Renmin University of China	中国人民大学研究生学位论文学术不端行为处理暂行办法	Academic Misconduct of Postgraduate Students’ Dissertations and Handling Measures of Renmin University of China	2010-03-10	Academic Norms;Definition of Research Misconduct;Research Misconduct Investigation;Definition of Research Misconduct;Sanctions for Research Misconduct;Appeal and Review	Definition of Research Integrity;Definition of Research Misconduct;Research Misconduct Reception and Investigation;Research Misconduct Assurance;Sanctions for Research Misconduct;Research Misconduct Appeals Review	Improper authorship;Plagiarism, and misappropriation of academic achievements;Falsification of data or research results;Fabrication of charts, conclusions, etc.;Authorizing, directing, assisting, or harboring research misconduct;Interfere and obstruct research activities by improper means;Other research misconduct	No	http://xxgk.ruc.edu.cn/gksx/xfjs/xsgfzd/index.htm
		中国人民大学科学研究行为规范及管理办法（试行）	Code of conduct and management measures for scientific research at Renmin University of China (trial implementation)	2007-12-19	Scientific Research;Basic Principles;Intellectual Property;Openness and Transparency of Research Management;Publicity of Research Achievements;Definition of Research Misconduct;Structure and Responsibilities of Institution;Research Misconduct Consultation;Definition of Research Misconduct;Sanctions for Research Misconduct;Appeal and Review	Definition of Research Integrity;Definition of Research Misconduct;Research Integrity Management Agency;Research Misconduct Supervision and Consultation;Research Misconduct Assurance;Sanctions for Research Misconduct;Research Misconduct Appeals Review	Improper authorship;Plagiarism, and misappropriation of academic achievements;Falsification of data or research results;Fabrication of charts, conclusions, etc.;Authorizing, directing, assisting, or harboring research misconduct;Falsification of academic experience;Multiple submissions and duplicate publications;Other research misconduct	No
19	北京理工大学/Beijing Institute of Technology	北京理工大学关于学术不端行为认定和处理规定	Regulations of Beijing University of Technology on the Identification and Handling of Academic Misconduct at Beijing Institute of Technology	2010-11-25	Definition of Research Misconduct;Definition of Research Misconduct;Sanctions for Research Misconduct;Research Misconduct Investigation	Research Misconduct Assurance;Definition of Research Misconduct;Sanctions for Research Misconduct;Research Misconduct Reception and Investigation	Improper authorship;Plagiarism, and misappropriation of academic achievements;Falsification of data or research results;Misuse of research resources;Abuse of academic power;Abuse of academic prestige;Fabrication of charts, conclusions, etc.;Authorizing, directing, assisting, or harboring research misconduct;Falsification of academic experience;Disclosing academic secrets;Multiple submissions and …	No	http://grd.bit.edu.cn/xwgz/xzgf/index.htm
		北京理工大学加强学术道德建设的若干规定（试行）	Some Regulations on Strengthening the Construction of Academic Morality at Beijing Institute of Technology (trial implementation)	2010-11-25	Academic Morality Construction;Academic Environment;Research Integrity Education;Teacher Evaluation;Study Style Construction;Definition of Research Misconduct;Structure and Responsibilities of Institution	Definition of Research Integrity;Research Integrity Education;Research Integrity Promotion;Definition of Research Misconduct;Research Integrity Management Agency	No	No
		北京理工大学学术道德行为规范（试行）	Academic Ethics Guidelines at Beijing Institute of Technology (trial implementation)	2010-11-25	Academic Ethics;Normative Citations;Project Declaration;Research Data Management;Academic Evaluation	Definition of Research Integrity	No	No
20	南开大学/Nankai University	南开大学处理学术不端行为暂行办法	Interim Measures for Handling Academic Misconduct at Nankai University	2009-06-23	Academic Ethics;Normative Citations;Academic Evaluation;Information Security;Definition of Research Misconduct;Research Misconduct Investigation;Sanctions for Research Misconduct	Definition of Research Integrity;Definition of Research Misconduct;Research Misconduct Reception and Investigation;Sanctions for Research Misconduct	Improper authorship;Plagiarism, and misappropriation of academic achievements;Falsification of data or research results;Misuse of research resources;Fabrication of charts, conclusions, etc.;Authorizing, directing, assisting, or harboring research misconduct;Violation of laboratory regulations;Disclosing academic secrets;Interfere and obstruct research activities by improper means;Other research m…	Yes	https://std.nankai.edu.cn/xfjs/list.htm
21	山东大学/Shandong University	山东大学关于进一步规范科研行为的实施意见	Implementation Opinions on Further Standardizing Research Behavior at Shandong University	2014-12-11	Academic Norms;Information Security;Project Declaration;Research Funding;Academic Evaluation;Academic Evaluation;Conflict of Interest;Research Behavior Management;Sanctions for Research Misconduct	Definition of Research Integrity;Sanctions for Research Misconduct	No	No	http://www.ac.sdu.edu.cn/xfjs1/xsgf.htm
22	天津大学/Tianjin University	天津大学研究生学术规范	Academic Standards for Postgraduates of Tianjin University	2017-07-11	Graduate Students;Academic Norms;Academic Paper;Normative Citations;Definition of Research Misconduct;Dissertation Fraud Sanctions	Cope of Policy Application;Definition of Research Integrity;Definition of Research Misconduct;Sanctions for Research Misconduct	Improper authorship;Plagiarism, and misappropriation of academic achievements;Falsification of data or research results;Misuse of research resources;Abuse of academic power;Abuse of academic prestige;Dissertation trading, ghost-writing, ghost-submitting;Fabrication of charts, conclusions, etc.;Misappropriation of collective research results;Falsification of academic experience;Multiple submission…	No	http://xxgkw.tju.edu.cn/xxgkml/201910/P020191030474481361947.pdf
		天津大学科学道德与行为规范（试行）	Scientific Ethics and Code of Conduct of Tianjin University (trial implementation)	2007-09-19	Scientific Ethics and Behavior;Scientific Research;Technological Development;Research Data Management;Research Funding;Academic Achievements;Academic Evaluation;Definition of Research Misconduct;Education Supervision	Definition of Research Integrity;Definition of Research Misconduct;Research Integrity Education	No	No
		天津大学科学道德与行为监督调查实施办法（试行）	Measures for the Implementation of the Supervision and Investigation of Scientific Ethics and Behavior of Tianjin University (Trial Implementation)	2007-09-19	Scientific Ethics and Behavior;Supervision and Investigation;Organization and Implementation	Definition of Research Integrity;Research Misconduct Supervision and Consultation;Research Misconduct Reception and Investigation	No	No
		天津大学关于学术论著抄袭行为的界定办法（试行）	Measures for Academic Works Plagiarism Defination at Tianjin University (Trial)	2007-09-19	Academic Publication;Plagiarism of Academic Publications;Definition of Research Misconduct	Definition of Research Integrity;Definition of Research Misconduct	No	No
		天津大学关于进一步规范科研行为的意见	Opinions on Further Standardizing Scientific Research Behavior of Tianjin University	2012	Standards of Conduct for Scientific Research;Project Declaration;Research Funding;Information Security;Social Responsibility;Academic Evaluation;Academic Review;Assessment;Cultural Construction;Risk Prevention and Control;Sanctions for Research Misconduct	Definition of Research Integrity;Research Integrity Promotion;Research Integrity Education;Sanctions for Research Misconduct	No	No
23	中南大学/Central South University	中南大学预防和处理学术不端行为办法	Measures for Preventing and Handling Academic Misconduct of Central South University	2018-10-25	Research Misconduct Prevention;Research Integrity Education;Structure and Responsibilities of Institution;Definition of Research Misconduct;Research Misconduct Consultation;Research Misconduct Reception;Research Misconduct Investigation;Definition of Research Misconduct;Sanctions for Research Misconduct	Research Misconduct Prevention;Research Integrity Education;Research Integrity Management Agency;Definition of Research Misconduct;Research Misconduct Supervision and Consultation;Research Misconduct Reception and Investigation;Research Misconduct Assurance;Sanctions for Research Misconduct	Improper authorship;Dissertation trading, ghost-writing, ghost-submitting;Fabrication of charts, conclusions, etc.;Misappropriation of collective research results;Falsification of academic experience;Disclosing academic secrets;Interfere and obstruct research activities by improper means;Other research misconduct	No	http://xxgk.csu.edu.cn/xxgkml.htm
		中南大学研究生学位论文作假行为处理实施细则	Measures for Handling Dissertation Fraud Behavior and Implementation Rules of Central South University	2015	Academic Norms;Dissertations Fraud;Definition of Dissertation Fraud Behavior;Dissertation Fraud Consultation;Dissertation Fraud Investigation;Dissertation Fraud Assurance;Dissertation Fraud Sanctions	Definition of Research Integrity;Definition of Research Misconduct;Research Misconduct Supervision and Consultation;Research Misconduct Reception and Investigation;Research Misconduct Assurance;Sanctions for Research Misconduct	Plagiarism, and misappropriation of academic achievements;Falsification of data or research results;Dissertation trading, ghost-writing, ghost-submitting;Fabrication of charts, conclusions, etc.;Other research misconduct	No
24	吉林大学/Jilin University	吉林大学预防与处理学术不端行为实施细则	Implementation Rules for the Prevention and Handling of Academic Misconduct of Jilin University	2016-12-29	Research Misconduct Prevention;Research Integrity Education;Research Misconduct Consultation;Research Misconduct Reception;Research Misconduct Investigation;Definition of Research Misconduct;Sanctions for Research Misconduct;Appeal and Review	Research Misconduct Prevention;Research Integrity Education;Research Misconduct Supervision and Consultation;Research Misconduct Reception and Investigation;Research Misconduct Assurance;Sanctions for Research Misconduct;Research Misconduct Appeals Review	Improper authorship;Plagiarism, and misappropriation of academic achievements;Falsification of data or research results;Dissertation trading, ghost-writing, ghost-submitting;Fabrication of charts, conclusions, etc.;Falsification of academic experience;Other research misconduct	No	https://www.baidu.com/link?url=PSBydeKlXd4VD1wKDKdZjrnXA2ILSrAt7czYPCmxRuO6eJkOhnPDlDh-aSbjoPf88kxVxTdcbRSrRu8skAzfWa&wd=&eqid=954c1dd10074fab900000002624b032b
25	西北工业大学/Northwestern Polytechnic University	西北工业大学学术道德规范及管理办法	Academic Ethics Code and Management Measures of Northwestern Polytechnic University	2016-03-26	Academic Ethics;Normative Citations;Academic Evaluation;Paper Published;Definition of Research Misconduct;Research Misconduct Consultation;Research Misconduct Reception;Definition of Research Misconduct;	Definition of Research Integrity;Definition of Research Misconduct;Research Misconduct Supervision and Consultation;Research Misconduct Reception and Investigation;Research Misconduct Assurance	Plagiarism, and misappropriation of academic achievements;Falsification of data or research results;Violation of research ethics;Dissertation trading, ghost-writing, ghost-submitting;Fabrication of charts, conclusions, etc.;Misappropriation of collective research results;Multiple submissions and duplicate publications;Interfere and obstruct research activities by improper means;Other research mis…	No	http://xswyh.nwpu.edu.cn/gzzd.htm
26	厦门大学/Xiamen University	厦门大学学术失范与学术不端行为处理办法	Measures for Handling Academic Misconduct and Academic Misbehavior of Xiamen University	2018-09-21	Definition of Research Misconduct;Structure and Responsibilities of Institution;Research Misconduct Consultation;Research Misconduct Reception;Research Misconduct Investigation;Definition of Research Misconduct;Sanctions for Research Misconduct;Appeal and Review	Definition of Research Misconduct;Research Integrity Management Agency;Research Misconduct Supervision and Consultation;Research Misconduct Reception and Investigation;Research Misconduct Assurance;Sanctions for Research Misconduct;Research Misconduct Appeals Review	Improper authorship;Plagiarism, and misappropriation of academic achievements;Falsification of data or research results;Dissertation trading, ghost-writing, ghost-submitting;Fabrication of charts, conclusions, etc.;Falsification of academic experience;Other research misconduct	No	https://gk.xmu.edu.cn/16703/list.htm
27	华南理工大学/South China University of Technology	华南理工大学关于进一步加强学术道德建设的意见	Some Opinions on Further Strengthening the Construction of Academic Morality at South China University of Technology	2009-07-13	Academic Morality Construction;Academic Environment;Intellectual Property;Academic Evaluation;Academic Ethics Education;Typical Case Study;Sanctions for Research Misconduct;Academic Criticism	Definition of Research Integrity;Research Integrity Education;Sanctions for Research Misconduct	No	No	http://www2.scut.edu.cn/science/8323/list.htm
		华南理工大学关于进一步规范科研人员科研行为的意见	Opinions on Further Standardizing the Scientific Research Behavior of Scientific Researchers at South China University of Technology	2013-10-29	Researcher;Standards of Conduct for Scientific Research;Project Declaration;Research Funding;Information Security;Academic Evaluation;Sanctions for Research Misconduct	Cope of Policy Application;Definition of Research Integrity;Sanctions for Research Misconduct	No	No
		华南理工大学科技人员学术道德规范管理办法	Management Measures of Academic Ethics for Science and Technology Staff of South China University of Technology	2010/5/34	Scientific and Technical Personnel;Academic Ethics;Intellectual Property;Normative Citations;Academic Quality;Academic Evaluation;Academic Criticism;Technology Cooperation;Definition of Research Misconduct;Research Misconduct Supervision;Sanctions for Research Misconduct	Cope of Policy Application;Definition of Research Integrity;Definition of Research Misconduct;Research Misconduct Supervision and Consultation;Sanctions for Research Misconduct	Improper authorship;Plagiarism, and misappropriation of academic achievements;Falsification of data or research results;Misuse of research resources;Abuse of academic prestige;Fabrication of charts, conclusions, etc.;Authorizing, directing, assisting, or harboring research misconduct;Falsification of academic experience;Disclosing academic secrets;Multiple submissions and duplicate publications;O…	No
28	大连理工大学/Dalian University of Technology	大连理工大学学术不端行为预防与处理细则（试行）	Rules for the Prevention and Treatment of Academic Misconduct of Dalian University of Technology (trial implementation)	2019-03-13	Research Misconduct Prevention;Research Integrity Education;Research Data Management;Assessment;Research Misconduct Reception;Research Misconduct Investigation;Definition of Research Misconduct;Sanctions for Research Misconduct;Appeal and Review	Research Misconduct Prevention;Research Integrity Education;Research Integrity Promotion;Research Misconduct Reception and Investigation;Research Misconduct Assurance;Sanctions for Research Misconduct;Research Misconduct Appeals Review	Improper authorship;Plagiarism, and misappropriation of academic achievements;Falsification of data or research results;Dissertation trading, ghost-writing, ghost-submitting;Fabrication of charts, conclusions, etc.;Falsification of academic experience	No	http://xkb.dlut.edu.cn/zcwj1/gjwj.htm
		大连理工大学学术规范制度和不端学术行为查处办法	Academic Regulation System and Measures for Investigating and Handling Misconduct of Dalian University of Technology	2014-10-16	Academic Norms;Intellectual Property;Academic Evaluation;Definition of Research Misconduct;Sanctions for Research Misconduct	Definition of Research Integrity;Definition of Research Misconduct;Sanctions for Research Misconduct	Improper authorship;Plagiarism, and misappropriation of academic achievements;Falsification of data or research results;Dissertation trading, ghost-writing, ghost-submitting;Fabrication of charts, conclusions, etc.;Authorizing, directing, assisting, or harboring research misconduct;Falsification of academic experience;Multiple submissions and duplicate publications;Interfere and obstruct research…	No
29	华东师范大学/East China Normal University	华东师范大学预防与处理学术不端行为实施细则（试行）	Implementation rules for the Prevention and Handling of Academic Misconduct at East China Normal University (trial implementation)	2016-09-12	Research Misconduct Prevention;Research Integrity Education;Research Data Management;Academic Integrity Record;Definition of Research Misconduct;Research Misconduct Investigation;Sanctions for Research Misconduct;Appeal and Review;Research Misconduct Supervision	Research Misconduct Prevention;Research Integrity Education;Definition of Research Integrity;Research Misconduct Assurance;Research Misconduct Reception and Investigation;Sanctions for Research Misconduct;Research Misconduct Appeals Review;Research Misconduct Supervision and Consultation	Improper authorship;Plagiarism, and misappropriation of academic achievements;Falsification of data or research results;Misuse of research resources;Abuse of academic prestige;Dissertation trading, ghost-writing, ghost-submitting;Falsification of academic experience;Multiple submissions and duplicate publications;Other research misconduct	No	http://fzghb.ecnu.edu.cn/xxwj_23229/list.htm
		华东师范大学研究生学术道德规范及违规处理实施办法	Measures for the Implementation of Academic Ethics and Violations of Regulations for Postgraduates of East China Normal University	2008-10-27	Graduate Students;Academic Ethics;Dissertation;Academic Paper;Definition of Research Misconduct;Sanctions for Research Misconduct	Cope of Policy Application;Definition of Research Integrity;Definition of Research Misconduct;Sanctions for Research Misconduct	Improper authorship;Plagiarism, and misappropriation of academic achievements;Falsification of data or research results;Dissertation trading, ghost-writing, ghost-submitting;Fabrication of charts, conclusions, etc.;Multiple submissions and duplicate publications;Interfere and obstruct research activities by improper means;Other research misconduct	No
		华东师范大学学术违规程序规定	Regulations on Academic Violation Procedures of East China Normal University	2008-05-13	Research Misconduct Reception;Research Misconduct Investigation;Definition of Research Misconduct;Sanctions for Research Misconduct;Research Misconduct Supervision	Research Misconduct Reception and Investigation;Research Misconduct Assurance;Sanctions for Research Misconduct;Research Misconduct Supervision and Consultation	No	No
		华东师范大学博士、硕士学位论文作假行为处理办法（试行）	Measures for Handling the Falsification of Doctoral and Master's Dissertations of East China Normal University (Trial Implementation)	2014-11-17	Dissertations Fraud;Dissertation Quality;Definition of Dissertation Fraud Behavior;Dissertation Fraud Sanctions;Dissertation Fraud Assurance;Dissertation Fraud Investigation	Definition of Research Misconduct;Sanctions for Research Misconduct;Research Misconduct Assurance;Research Misconduct Reception and Investigation	Plagiarism, and misappropriation of academic achievements;Falsification of data or research results;Dissertation trading, ghost-writing, ghost-submitting;Fabrication of charts, conclusions, etc.;Interfere and obstruct research activities by improper means;Other research misconduct	No
30	中国农业大学/China Agricultural University	中国农业大学学术道德行为规范	Academic Ethics Guidelines at China Agricultural University	2006-05-08	Academic Ethics;Normative Citations;Academic Evaluation;Research Funding;Definition of Research Misconduct;Sanctions for Research Misconduct;Structure and Responsibilities of Institution;Publicity and Education	Definition of Research Integrity;Definition of Research Misconduct;Sanctions for Research Misconduct;Research Integrity Management Agency;Research Integrity Education	Improper authorship;Plagiarism, and misappropriation of academic achievements;Falsification of data or research results;Abuse of academic prestige;Falsification of academic experience;Disclosing academic secrets;Multiple submissions and duplicate publications;Other research misconduct	No	http://xxgk.cau.edu.cn/col/col16453/index.html
		中国农业大学研究生学术道德管理实施细则	Detailed Rules for the Implementation of Academic Ethics Management for Graduate Students of China Agricultural University	2006-05-12	Graduate Students;Academic Ethics Management;Definition of Research Misconduct;Sanctions for Research Misconduct	Cope of Policy Application;Definition of Research Integrity;Definition of Research Misconduct;Sanctions for Research Misconduct	Improper authorship;Improper citation;Plagiarism, and misappropriation of academic achievements;Falsification of data or research results;Misuse of research resources;Abuse of academic prestige;Dissertation trading, ghost-writing, ghost-submitting;Fabrication of charts, conclusions, etc.;Misappropriation of collective research results;Authorizing, directing, assisting, or harboring research misco…	No
		中国农业大学科研诚信案件调查处理规则（试行）	Rules for Investigation and Handling of Research Integrity Cases of China Agricultural University (trial implementation)	2020-02-18	Research Misconduct Investigation;Structure and Responsibilities of Institution;Sanctions for Research Misconduct;Appeal and Review;Security and Supervision	Research Misconduct Reception and Investigation;Research Integrity Management Agency;Sanctions for Research Misconduct;Research Misconduct Appeals Review;Research Misconduct Supervision and Consultation	Improper authorship;Plagiarism, and misappropriation of academic achievements;Falsification of data or research results;Violation of research ethics;Misuse of research resources;Dissertation trading, ghost-writing, ghost-submitting;Fabrication of charts, conclusions, etc.;Falsification of academic experience;Other research misconduct	No
31	电子科技大学/University of Electronic Science and Technology of China	电子科技大学研究生学位论文作假行为处理办法	Measures for Handling Dissertation Fraud Behavior and Implementation Rules of University of Electronic Science and Technology of China	2020-01-20	Graduate Students;Dissertations Fraud;Dissertation Quality;Definition of Dissertation Fraud Behavior;Dissertation Fraud Sanctions;Dissertation Fraud Assurance;Dissertation Fraud Investigation;Appeal and Review	Cope of Policy Application;Definition of Research Misconduct;Sanctions for Research Misconduct;Research Misconduct Assurance;Research Misconduct Reception and Investigation;Research Misconduct Appeals Review	Plagiarism, and misappropriation of academic achievements;Dissertation trading, ghost-writing, ghost-submitting;Fabrication of charts, conclusions, etc.;Other research misconduct	No	https://xxgkw.uestc.edu.cn/info/1086/2413.htm
		电子科技大学基本学术道德规范及学术不端行为处理办法	Basic Academic Ethics and Measures for Handling Academic Misconduct at University of Electronic Science and Technology of China	2016-07-07	Academic Ethics;Information Security;Normative Citations;Project Declaration;Definition of Research Misconduct;Research Misconduct Investigation;Definition of Research Misconduct;Sanctions for Research Misconduct;Appeal and Review	Definition of Research Integrity;Definition of Research Misconduct;Research Misconduct Reception and Investigation;Research Misconduct Assurance;Sanctions for Research Misconduct;Research Misconduct Appeals Review	Improper authorship;Plagiarism, and misappropriation of academic achievements;Falsification of data or research results;Dissertation trading, ghost-writing, ghost-submitting;Fabrication of charts, conclusions, etc.;Falsification of academic experience;Other research misconduct	No
32	湖南大学/Hunan University	湖南大学科研诚信管理暂行办法	Interim Measures for the Management of Scientific Research Integrity of Hunan University	2019-08-08	Research Integrity Management;Responsible Subject;Structure and Responsibilities of Institution;Management Measures;Scientific Dishonest Personnel Database;Sanctions for Research Misconduct;Appeal and Review	Research Integrity Management Agency;Research Integrity Management Agency;Sanctions for Research Misconduct;Research Misconduct Appeals Review	No	No	http://xxgk.hnu.edu.cn/index/xfjs.htm
		湖南大学研究生学术道德规范实施细则	Detailed Rules for the Implementation of the Code of Academic Ethics for Postgraduate Students of Hunan University	2009-03-16	Graduate Students;Academic Ethics;Dissertation;Academic Paper;Definition of Research Misconduct;Sanctions for Research Misconduct	Cope of Policy Application;Definition of Research Integrity;Definition of Research Misconduct;Sanctions for Research Misconduct	Improper authorship;Plagiarism, and misappropriation of academic achievements;Falsification of data or research results;Misuse of research resources;Abuse of academic power;Abuse of academic prestige;Dissertation trading, ghost-writing, ghost-submitting;Fabrication of charts, conclusions, etc.;Misappropriation of collective research results;Authorizing, directing, assisting, or harboring research…	No
		湖南大学科研人员学术道德规范	Academic Ethics Norms for Researchers of Hunan University	2003-03-19	Researcher;Academic Ethics;Academic Evaluation;Definition of Research Misconduct;Sanctions for Research Misconduct;Structure and Responsibilities of Institution;Appeal and Review	Cope of Policy Application;Definition of Research Integrity;Definition of Research Misconduct;Sanctions for Research Misconduct;Research Integrity Management Agency;Research Misconduct Appeals Review	Improper authorship;Plagiarism, and misappropriation of academic achievements;Falsification of data or research results;Misuse of research resources;Abuse of academic power;Abuse of academic prestige;Falsification of academic experience;Disclosing academic secrets;Other research misconduct	No
		湖南大学关于进一步加强和改进学生学风建设的实施意见	Implementation Opinions on Further Strengthening and Improving the Construction of Student Study Style of at Hunan University	2012-04-17	Students;Study Style Construction;Educational Quality;Higher Education Reform;Talent Cultivation;Guiding Ideology;Classroom Teaching;Practice Teaching;Construction of Teaching Staff;Teacher Ethics Construction;Ideological and Political Education;Service System Construction;Library Resource Construction;Second Classroom;Assessment	Cope of Policy Application;Research Integrity Education	No	No
		湖南大学学术不端行为处理规定	Regulations on Handling Academic Misconduct of Hunan University	2020-01-21	Research Misconduct Reception;Research Misconduct Investigation;Definition of Research Misconduct;Sanctions for Research Misconduct;Appeal and Review	Research Misconduct Reception and Investigation;Research Misconduct Assurance;Sanctions for Research Misconduct;Research Misconduct Appeals Review	Improper authorship;Plagiarism, and misappropriation of academic achievements;Falsification of data or research results;Dissertation trading, ghost-writing, ghost-submitting;Fabrication of charts, conclusions, etc.;Falsification of academic experience;Other research misconduct	No
33	北京科技大学/University of Science and Technology Beijing	北京科技大学预防与处理学术不端行为办法（暂行）	Measures for the Prevention and Handling of Academic Misconduct of University of Science and Technology Beijing (trial implementation)	2019-12-30	Research Misconduct Prevention;Research Integrity Education;Research Data Management;Academic Evaluation;Research Misconduct Reception;Research Misconduct Investigation;Definition of Research Misconduct;Sanctions for Research Misconduct;Appeal and Review	Research Misconduct Prevention;Research Integrity Education;Research Misconduct Reception and Investigation;Research Misconduct Assurance;Sanctions for Research Misconduct;Research Misconduct Appeals Review	Improper authorship;Plagiarism, and misappropriation of academic achievements;Falsification of data or research results;Dissertation trading, ghost-writing, ghost-submitting;Fabrication of charts, conclusions, etc.;Falsification of academic experience;Multiple submissions and duplicate publications;Other research misconduct	Yes	http://xxgk.ustb.edu.cn/xinxigongkaimulu/xuefengjianshe/
		北京科技大学关于在学位授予工作中加强学术道德和学术规范建设的规定（试行）	Regulations on Strengthening the Construction of Academic Ethics and Academic Norms in Degree Awarding of University of Science and Technology Beijing (trial implementation)	2010-10-26	Confer Degree;Academic Morality Construction;Academic Norms;Definition of Research Misconduct;Sanctions for Research Misconduct	Definition of Research Integrity;Definition of Research Misconduct;Sanctions for Research Misconduct	Improper authorship;Plagiarism, and misappropriation of academic achievements;Falsification of data or research results;Dissertation trading, ghost-writing, ghost-submitting;Fabrication of charts, conclusions, etc.;Falsification of academic experience;Multiple submissions and duplicate publications;Interfere and obstruct research activities by improper means	No
		北京科技大学学风建设实施细则	Implementation Rules of Academic Style Construction of University of Science and Technology Beijing	2012-05-15	Study Style Construction;Academic Ethics;Intellectual Property;Normative Citations;Research Data Management;Project Declaration;Academic Evaluation	Definition of Research Integrity	No	No
		北京科技大学学风建设实施意见	Implementation Rules for Study Style Construction at University of Science and Technology Beijing	2012-05-15	Study Style Construction;Academic Ethics;Research Level;Innovation Ability;Definition of Research Misconduct;Education and Publicity	Definition of Research Integrity;Definition of Research Misconduct;Research Integrity Education	Improper authorship;Plagiarism, and misappropriation of academic achievements;Falsification of data or research results;Abuse of academic power;Abuse of academic prestige;Fabrication of charts, conclusions, etc.;Authorizing, directing, assisting, or harboring research misconduct;Falsification of academic experience;Disclosing academic secrets;Multiple submissions and duplicate publications;Other …	No
34	重庆大学/Chongqing University	重庆大学处理学术不端行为办法（试行）	Measures for Handling Academic Misconduct of Central South University (trial implementation)	2016-11-03	Definition of Research Misconduct;Research Misconduct Consultation;Research Misconduct Reception;Research Misconduct Investigation;Definition of Research Misconduct;Sanctions for Research Misconduct;Appeal and Review	Definition of Research Misconduct;Research Misconduct Supervision and Consultation;Research Misconduct Reception and Investigation;Research Misconduct Assurance;Sanctions for Research Misconduct;Research Misconduct Appeals Review	Improper authorship;Plagiarism, and misappropriation of academic achievements;Falsification of data or research results;Dissertation trading, ghost-writing, ghost-submitting;Fabrication of charts, conclusions, etc.;Falsification of academic experience;Other research misconduct	No	http://xswyh.cqu.edu.cn/gzzd/zcwj.htm
		重庆大学学术道德行为规范（试行）	Academic Ethics Guidelines at Chongqing University (trial implementation)	2018-08-20	Academic Ethics;Normative Citations;Intellectual Property;Education and Publicity;Sanctions for Research Misconduct;Commend and Reward	Definition of Research Integrity;Sanctions for Research Misconduct;Research Integrity Promotion;Research Integrity Education	No	No
		重庆大学学位论文作假行为处理实施细则（试行）	Detailed Rules for Handling Dissertation Fraud Behavior and Implementation Rules of Chongqing University (trial implementation)	2014-01-13	Dissertations Fraud;Dissertation Quality;Definition of Dissertation Fraud Behavior;Dissertation Fraud Sanctions;Dissertation Fraud Assurance;Dissertation Fraud Investigation;Prevent Falsification of Dissertations	Definition of Research Misconduct;Sanctions for Research Misconduct;Research Misconduct Assurance;Research Misconduct Reception and Investigation;Research Misconduct Prevention	Plagiarism, and misappropriation of academic achievements;Dissertation trading, ghost-writing, ghost-submitting;Fabrication of charts, conclusions, etc.;Other research misconduct	No
35	南京航空航天大学/Nanjing University of Aeronautics and Astronautics	南京航空航天大学学术道德规范（试行）	Academic Ethics Norms for Researchers of Nanjing University of Aeronautics and Astronautics (trial implementation)	2008-08-26	Academic Ethics;Normative Citations;Academic Evaluation;Paper Published;Publicity and Education;Structure and Responsibilities of Institution	Definition of Research Integrity;Research Integrity Education;Research Integrity Management Agency	No	No	http://office.nuaa.edu.cn/7222/list3.htm
		南京航空航天大学教师职业道德规范	Teacher Ethics Guidelines at Nanjing University of Aeronautics and Astronautics	2008-07-12	Faculty Academic Ethics;Publicity and Education;Academic Ethics	Cope of Policy Application;Research Integrity Education;Definition of Research Integrity	No	No
36	东北大学/Northeastern University	东北大学学术道德规范（修订）	Academic Ethics Norms for Researchers of Northeastern University (Revised)	2017-01-10	Academic Ethics;Study Style Construction;Intellectual Property;Academic Evaluation;Definition of Research Misconduct;Structure and Responsibilities of Institution	Definition of Research Integrity;Definition of Research Misconduct;Research Integrity Management Agency	Improper authorship;Plagiarism, and misappropriation of academic achievements;Falsification of data or research results;Abuse of academic power;Abuse of academic prestige;Fabrication of charts, conclusions, etc.;Disclosing academic secrets;Multiple submissions and duplicate publications;Other research misconduct	No	http://info.neu.edu.cn/3439/list.htm
		东北大学学术不端行为查处工作实施细则（修订）	Implementation Rules for Investigation and Handling of Academic Misconduct of Northeastern University (revised)	2017-01-10	Research Misconduct Consultation;Research Misconduct Reception;Research Misconduct Investigation;Definition of Research Misconduct;Sanctions for Research Misconduct	Research Misconduct Supervision and Consultation;Research Misconduct Reception and Investigation;Research Misconduct Assurance;Sanctions for Research Misconduct	No	No
		东北大学关于切实加强和改进学风建设的意见	Opinions on Effectively Strengthening and Improving the Construction of Study Atmosphere at Northeastern University	2016-10-27	Study Style Construction;Educational Guidance;Self-discipline Awareness;System Construction;Research Data Management;Sanctions for Research Misconduct;Responsible Subject;System Implementation;Process Management	Definition of Research Integrity;Research Integrity Management Agency;Sanctions for Research Misconduct	No	No
37	南京理工大学/Nanjing University of Science and Technology	南京理工大学学术不端行为查处细则（试行）	Rules for Handling Academic Misconduct at Nanjing University of Science and Technology (trial implementation)	2021-10-26	Research Misconduct Reception;Research Misconduct Investigation;Definition of Research Misconduct;Sanctions for Research Misconduct;Appeal and Review	Research Misconduct Reception and Investigation;Research Misconduct Assurance;Sanctions for Research Misconduct;Research Misconduct Appeals Review	Improper authorship;Plagiarism, and misappropriation of academic achievements;Falsification of data or research results;Dissertation trading, ghost-writing, ghost-submitting;Fabrication of charts, conclusions, etc.;Falsification of academic experience;Other research misconduct	Yes	http://xxgk.njust.edu.cn/xsbdxwccjz/list.htm
38	西安电子科技大学/Xi’an University of Electronic Science and Technology	西安电子科技大学学术道德规范（修订）	Code of Academic Ethics of Xi’an University of Electronic Science and Technology (revised)	2019-07-01	Academic Ethics;Intellectual Property;Project Declaration;Definition of Research Misconduct	Definition of Research Integrity;Definition of Research Misconduct	Improper authorship;Improper citation;Plagiarism, and misappropriation of academic achievements;Falsification of data or research results;Misuse of research resources;Abuse of academic power;Abuse of academic prestige;Fabrication of charts, conclusions, etc.;Falsification of academic experience;Disclosing academic secrets;Other research misconduct	No	https://xxgk.xidian.edu.cn/xxgkml.htm
		西安电子科技大学查处学术不端行为实施细则	Implementation Rules for the Investigation and Punishment of Academic Misconduct at Xidian University	2017-04-25	Definition of Research Misconduct;Sanctions for Research Misconduct;Research Misconduct Investigation	Definition of Research Misconduct;Sanctions for Research Misconduct;Research Misconduct Reception and Investigation	Improper authorship;Plagiarism, and misappropriation of academic achievements;Falsification of data or research results;Dissertation trading, ghost-writing, ghost-submitting;Fabrication of charts, conclusions, etc.;Falsification of academic experience;Other research misconduct	No
39	兰州大学/Lanzhou University	兰州大学学术诚信教育方案	Academic Integrity Education Program of Lanzhou University	2017-08-31	Academic Integrity Education;Institutionalization of Education;Full Coverage of Education;Education Focuses on Practical Results;Multilevel Subjects	Research Integrity Education	No	No	http://ge.lzu.edu.cn/xuefengjianshe/index.html
		兰州大学学术规范及违规处理办法	Lanzhou University Academic Regulations and Measures for Handling Violations	2012-01-01	Academic Norms;Intellectual Property;Research Ethics;Research Data Management;Academic Evaluation;Information Security;Purity of Scientific Research;Definition of Research Misconduct;Research Misconduct Investigation;Sanctions for Research Misconduct	Definition of Research Integrity;Definition of Research Misconduct;Research Misconduct Reception and Investigation;Sanctions for Research Misconduct	Improper authorship;Plagiarism, and misappropriation of academic achievements;Falsification of data or research results;Abuse of academic prestige;Fabrication of charts, conclusions, etc.;Authorizing, directing, assisting, or harboring research misconduct;Falsification of academic experience;Disclosing academic secrets;Multiple submissions and duplicate publications;Interfere and obstruct researc…	Yes
		兰州大学研究生学术道德规范（试行）	Academic Ethics Norms for Graduate Students of Lanzhou University (Trial Implementation)	2011-02-28	Graduate Students;Academic Ethics;Intellectual Property;Project Declaration;Information Security;Definition of Research Misconduct;Study Style Construction;Academic Morality Construction;Research Misconduct Consultation;Definition of Research Misconduct;Sanctions for Research Misconduct;Appeal and Review	Cope of Policy Application;Definition of Research Integrity;Definition of Research Misconduct;Research Integrity Management Agency;Research Misconduct Supervision and Consultation;Research Misconduct Assurance;Sanctions for Research Misconduct;Research Misconduct Appeals Review	Improper authorship;Plagiarism, and misappropriation of academic achievements;Falsification of data or research results;Abuse of academic power;Abuse of academic prestige;Dissertation trading, ghost-writing, ghost-submitting;Fabrication of charts, conclusions, etc.;Falsification of academic experience;Disclosing academic secrets;Interfere and obstruct research activities by improper means;Other r…	No
		兰州大学研究生学位论文学术不端行为检测及处理办法	Measures for the Detection and Handling of Academic Misconduct in Postgraduate Dissertations of Lanzhou University	2016-12-31	Graduate Students;Dissertation Examination;Subject Responsibility	Cope of Policy Application;Research Misconduct Prevention;Research Integrity Management Agency	No	No
		兰州大学《学位论文作假行为处理办法》实施细则	Implementation Rules of "Measures for Handling Dissertation Falsification" at Lanzhou University	2016-10-26	Dissertations Fraud;Definition of Dissertation Fraud Behavior;Dissertation Quality;Dissertation Fraud Investigation;Dissertation Fraud Sanctions;Dissertation Fraud Consultation;Dissertation Fraud Assurance;Responsible Subject	Definition of Research Misconduct;Research Misconduct Reception and Investigation;Sanctions for Research Misconduct;Research Misconduct Supervision and Consultation;Research Misconduct Assurance;Research Integrity Management Agency	Improper citation;Plagiarism, and misappropriation of academic achievements;Falsification of data or research results;Dissertation trading, ghost-writing, ghost-submitting;Fabrication of charts, conclusions, etc.;Other research misconduct	No
40	北京交通大学/Beijing Jiaotong University	北京交通大学处理学术不端行为的办法	Measures for Handling Academic Misconduct of Beijing Jiaotong University	2018-05-08	Study Style Construction;Definition of Research Misconduct;Research Misconduct Reception;Research Misconduct Investigation;Definition of Research Misconduct;Sanctions for Research Misconduct;Appeal and Review	Definition of Research Misconduct;Research Misconduct Reception and Investigation;Research Misconduct Assurance;Sanctions for Research Misconduct;Research Misconduct Appeals Review	Improper authorship;Plagiarism, and misappropriation of academic achievements;Falsification of data or research results;Falsification of data or research results;Dissertation trading, ghost-writing, ghost-submitting;Fabrication of charts, conclusions, etc.;Falsification of academic experience;Other research misconduct	No	http://xxgk.bjtu.edu.cn/xxgksxqs/xfjsxx/19681.htm
41	南方科技大学/Southern University of Science and Technology	南方科技大学学术不端行为处理办法（试行）	Measures for Handling Academic Misconduct of Southern University of Science and Technology (Trial Implementation)	2016	Structure and Responsibilities of Institution;Research Misconduct Reception;Research Misconduct Investigation;Definition of Research Misconduct;Sanctions for Research Misconduct;Appeal and Review	Research Integrity Management Agency;Research Misconduct Reception and Investigation;Research Misconduct Assurance;Sanctions for Research Misconduct;Research Misconduct Appeals Review	Improper authorship;Plagiarism, and misappropriation of academic achievements;Falsification of data or research results;Dissertation trading, ghost-writing, ghost-submitting;Fabrication of charts, conclusions, etc.;Falsification of academic experience;Other research misconduct	No	https://www.sustech.edu.cn/zh/xinxigongkai.html
42	华中农业大学/Huazhong Agricultural University	科学技术活动违规行为处理暂行规定	Interim Provisions on Handling Violations of Scientific and Technological Activities	2020-09-01	Scientific and Technological Activities;Definition of Research Misconduct;Sanctions for Research Misconduct;Appeal and Review	Definition of Research Misconduct;Sanctions for Research Misconduct;Research Misconduct Appeals Review	No	No	http://kfy.hzau.edu.cn/index/xfj/gzzd.htm
		华中农业大学研究生学术道德规范管理实施细则（试行）	Detailed Rules for the Implementation of the Code of Academic Ethics for Postgraduate Students of Huazhong Agricultural University (Trial Implementation)	2013-04-23	Graduate Students;Academic Ethics;Research Data Management;Definition of Research Misconduct;Research Misconduct Reception;Definition of Research Misconduct;Sanctions for Research Misconduct;Appeal and Review	Cope of Policy Application;Definition of Research Integrity;Definition of Research Misconduct;Research Misconduct Reception and Investigation;Research Misconduct Assurance;Sanctions for Research Misconduct;Research Misconduct Appeals Review	No	No
		华中农业大学学术规范（修订）	Academic Code of Huazhong Agricultural University (revised)	2014-11-06	Academic Norms;Violation of research ethics;Normative Citations;Academic Evaluation;Project Declaration;Academic Review;Definition of Research Misconduct;School Responsibilities	Definition of Research Integrity;Definition of Research Misconduct;Research Integrity Management Agency	Improper authorship;Plagiarism, and misappropriation of academic achievements;Falsification of data or research results;Violation of research ethics;Dissertation trading, ghost-writing, ghost-submitting;Fabrication of charts, conclusions, etc.;Falsification of academic experience;Disclosing academic secrets;Multiple submissions and duplicate publications;Other research misconduct	No
		华中农业大学处理学术不端行为暂行办法	Interim Measures for Handling Academic Misconduct at Huazhong Agricultural University	2014-11-06	Structure and Responsibilities of Institution;Definition of Research Misconduct;Sanctions for Research Misconduct;Research Misconduct Investigation;Research Misconduct Consultation;Research Misconduct Reception;Appeal and Review	Research Integrity Management Agency;Definition of Research Misconduct;Sanctions for Research Misconduct;Research Misconduct Reception and Investigation;Research Misconduct Supervision and Consultation;Research Misconduct Appeals Review	Improper authorship;Plagiarism, and misappropriation of academic achievements;Falsification of data or research results;Violation of research ethics;Dissertation trading, ghost-writing, ghost-submitting;Fabrication of charts, conclusions, etc.;Falsification of academic experience;Disclosing academic secrets;Multiple submissions and duplicate publications;Other research misconduct	No
43	上海大学/Shanghai University	上海大学违反学术规范处理办法	Measures for Academic Standards Violation at Shanghai University	2019-07-03	Study Style Construction;Structure and Responsibilities of Institution;Research Misconduct Investigation;Sanctions for Research Misconduct	Research Integrity Management Agency;Research Misconduct Reception and Investigation;Sanctions for Research Misconduct	No	No	http://www.xxgk.shu.edu.cn/Default.aspx?tabid=39037&ccid=7
		上海大学学术规范	Academic Norms of Shanghai University	2019-06-27	Academic Norms;Research Data Management;Project Declaration;Academic Criticism;Definition of Research Misconduct	Definition of Research Integrity;Definition of Research Misconduct	Improper authorship;Plagiarism, and misappropriation of academic achievements;Falsification of data or research results;Dissertation trading, ghost-writing, ghost-submitting;Fabrication of charts, conclusions, etc.;Falsification of academic experience;Multiple submissions and duplicate publications;Interfere and obstruct research activities by improper means;Other research misconduct	No
44	苏州大学/Soochow University	苏州大学科研诚信管理暂行办法（试行）	Interim Measures for Scientific Research Integrity Management of Soochow University (Trial Implementation)	2019-02-28	Research Integrity Management;Research Integrity Contribution;Research Dishonesty Management	Research Integrity Management Agency;Research Misconduct Prevention	Improper authorship;Plagiarism, and misappropriation of academic achievements;Falsification of data or research results;Dissertation trading, ghost-writing, ghost-submitting;Fabrication of charts, conclusions, etc.;Falsification of academic experience;Multiple submissions and duplicate publications;Other research misconduct	No	http://ac.suda.edu.cn/5418/list.htm
		苏州大学学术不端行为认定与处理办法（试行）	Recognition and Handling of Academic Misconduct at Soochow University (Trial Implementation)	2017-05-31	Definition of Research Misconduct;Sanctions for Research Misconduct;Research Misconduct Investigation;Research Misconduct Reception;Appeal and Review	Research Misconduct Assurance;Sanctions for Research Misconduct;Research Misconduct Reception and Investigation;Research Misconduct Appeals Review	Improper authorship;Plagiarism, and misappropriation of academic achievements;Falsification of data or research results;Dissertation trading, ghost-writing, ghost-submitting;Fabrication of charts, conclusions, etc.;Falsification of academic experience;Multiple submissions and duplicate publications;Other research misconduct	No
45	华东理工大学/East China University of Science and Technology	华东理工大学学术不端行为处理办法及实施细则	Measures for Handling Academic Misconduct and Implementation Rules of East China University of Science and Technology	2016-09-05	Research Misconduct Reception;Research Misconduct Investigation;Definition of Research Misconduct;Sanctions for Research Misconduct;Appeal and Review	Research Misconduct Reception and Investigation;Research Misconduct Assurance;Sanctions for Research Misconduct;Research Misconduct Appeals Review	Improper authorship;Plagiarism, and misappropriation of academic achievements;Falsification of data or research results;Dissertation trading, ghost-writing, ghost-submitting;Fabrication of charts, conclusions, etc.;Falsification of academic experience;Other research misconduct	No	http://xuefeng.ecust.edu.cn/main.htm
46	华中师范大学/Central China Normal University	华中师范大学关于学术不端行为的处理办法（试行）	Measures for Handling Academic Misconduct of Central China Normal University (Trial Implementation)	2013-11-19	Definition of Research Misconduct;Definition of Research Misconduct;Research Misconduct Investigation;Sanctions for Research Misconduct	Definition of Research Misconduct;Research Misconduct Assurance;Research Misconduct Reception and Investigation;Sanctions for Research Misconduct	Improper authorship;Plagiarism, and misappropriation of academic achievements;Dissertation trading, ghost-writing, ghost-submitting;Fabrication of charts, conclusions, etc.;Falsification of academic experience;Multiple submissions and duplicate publications;Interfere and obstruct research activities by improper means;Other research misconduct	No	http://aco.ccnu.edu.cn/xsgz/xxgz.htm
		华中师范大学学位论文作假行为处理办法	Measures for Handling Dissertation Fraud Behavior and Implementation Rules of Central China Normal University	2017-10-27	Dissertations Fraud;Definition of Dissertation Fraud Behavior;Dissertation Fraud Investigation;Dissertation Fraud Assurance;Dissertation Fraud Sanctions;Responsibility and Obligation	Definition of Research Misconduct;Research Misconduct Reception and Investigation;Research Misconduct Assurance;Sanctions for Research Misconduct;Research Integrity Management Agency	Improper citation;Plagiarism, and misappropriation of academic achievements;Dissertation trading, ghost-writing, ghost-submitting;Fabrication of charts, conclusions, etc.;Other research misconduct	No
47	南京师范大学/Nanjing Normal University	南京师范大学研究生学术规范	Academic Standards for Postgraduates of Nanjing Normal University	2018-11-29	Graduate Students;Academic Norms;Normative Citations;Sanctions for Research Misconduct;Appeal and Review	Cope of Policy Application;Definition of Research Integrity;Sanctions for Research Misconduct;Research Misconduct Appeals Review	No	No	http://xxgk.njnu.edu.cn/xfjsxx/xfjsjg.htm
		南京师范大学关于进一步加强学术道德建设的指导意见	Some Opinions on Further Strengthening the Construction of Academic Morality at Nanjing Normal University	2017-05-05	Academic Morality Construction;Guiding Ideology;Academic Self-discipline;Academic Evaluation;Research Data Management;Project Declaration;Educational Guidance;System Construction;Restraint Mechanisms;Sanctions for Research Misconduct;Academic Environment;Organizational Leadership;System Implementation	Definition of Research Integrity;Research Integrity Management Agency;Sanctions for Research Misconduct	Improper authorship;Improper citation;Plagiarism, and misappropriation of academic achievements;Falsification of data or research results;Fabrication of charts, conclusions, etc.;Multiple submissions and duplicate publications;Interfere and obstruct research activities by improper means;Other research misconduct	No
48	中国地质大学（武汉）/China University of Geosciences，Wuhan	中国地质大学（武汉）预防与处理学术不端行为暂行办法	Interim Measures for Preventing and Handling Academic Misconduct of China University of Geosciences (Wuhan)	2018-06-07	Research Misconduct Prevention;Research Integrity Education;Research Data Management;Academic Evaluation;Research Misconduct Reception;Research Misconduct Investigation;Definition of Research Misconduct;Sanctions for Research Misconduct;Appeal and Review	Research Misconduct Prevention;Research Integrity Education;Research Misconduct Reception and Investigation;Research Misconduct Assurance;Sanctions for Research Misconduct;Research Misconduct Appeals Review	Improper authorship;Plagiarism, and misappropriation of academic achievements;Falsification of data or research results;Dissertation trading, ghost-writing, ghost-submitting;Fabrication of charts, conclusions, etc.;Falsification of academic experience;Other research misconduct	No	https://xxgk.cug.edu.cn/index.htm
		中国地质大学（武汉）关于树立良好的学术道德、避免学术不端行为的规定	Regulations on Establishing Good Academic Ethics and Avoiding Academic Misconduct of China University of Geosciences (Wuhan)	2015-05-06	Academic Ethics;Academic Atmosphere;Intellectual Property;Sanctions for Research Misconduct	Definition of Research Misconduct;Sanctions for Research Misconduct	No	No
		中国地质大学（武汉）科研伦理审查工作暂行办法	Interim Measures for Scientific Research Ethics Review of China University of Geosciences (Wuhan)	2021-12-14	Violation of research ethics	Definition of Research Misconduct	No	No
49	东北师范大学/Northeast Normal University	东北师范大学研究生论文学术不端行为认定及处理办法（最新）	Academic Misconduct of Postgraduate Students’ Dissertations and Handling Measures of Northeast Normal University	2021-05-06	Graduate Students;Academic Research Misconduct;Definition of Research Misconduct;Sanctions for Research Misconduct;Appeal and Review	Cope of Policy Application;Definition of Research Misconduct;Research Misconduct Assurance;Sanctions for Research Misconduct;Research Misconduct Appeals Review	Improper authorship;Plagiarism, and misappropriation of academic achievements;Dissertation trading, ghost-writing, ghost-submitting;Fabrication of charts, conclusions, etc.;Other research misconduct	No	http://publish.nenu.edu.cn/
		东北师范大学关于加强学术道德建设的意见	Some Opinions on Strengthening cademic Morality Construction at Northeast Normal University	2014-10-26	Academic Morality Construction;Talent Cultivation;Guiding Ideology;The Construction of the Target;Educational Guidance;Self-discipline Awareness;System Construction;Institutional Constraints;Professorship;Academic Evaluation;Academic Ethics;Sanctions for Research Misconduct;Academic Supervision;Organization and Implementation;System Implementation	Definition of Research Integrity;Research Integrity Management Agency;Sanctions for Research Misconduct;Research Misconduct Supervision and Consultation	No	No
		东北师范大学研究生学术道德规范	Academic Ethics Norms for Graduate Students of Northeast Normal University	2019-10-30	Graduate Students;Academic Ethics;Definition of Research Misconduct;Sanctions for Research Misconduct;Appeal and Review	Cope of Policy Application;Definition of Research Integrity;Definition of Research Misconduct;Sanctions for Research Misconduct;Research Misconduct Appeals Review	Improper authorship;Improper citation;Plagiarism, and misappropriation of academic achievements;Falsification of data or research results;Dissertation trading, ghost-writing, ghost-submitting;Falsification of academic experience;Disclosing academic secrets;Multiple submissions and duplicate publications;Interfere and obstruct research activities by improper means;Other research misconduct	No
		东北师范大学学风建设实施细则（试行）	Implementation Rules of Academic Style Construction of University of Northeast Normal University (Trial Implementation)	2012-04-18	Study Style Construction;Structure and Responsibilities of Institution;Educational Guidance;Public Opinion Propaganda;System Construction;Professorship;Academic Evaluation;Academic Ethics;Sanctions for Research Misconduct;Academic Supervision;Information Disclosure;Faculty Academic Ethics	Research Integrity Management Agency;Research Integrity Education;Definition of Research Integrity;Sanctions for Research Misconduct;Research Misconduct Supervision and Consultation;Cope of Policy Application	Improper authorship;Plagiarism, and misappropriation of academic achievements;Falsification of data or research results;Misuse of research resources;Abuse of academic power;Abuse of academic prestige;Fabrication of charts, conclusions, etc.;Authorizing, directing, assisting, or harboring research misconduct;Falsification of academic experience;Disclosing academic secrets;Multiple submissions and …	No
50	哈尔滨工程大学/Harbin Engineering University	哈尔滨工程大学科研诚信建设与学术不端行为处理办法	Measures for the Construction of Research Integrity and Academic Misconduct of Harbin Engineering University	2019-06-06	Research Integrity Contribution;Research Integrity Regulation;Intellectual Property;Academic Environment;Research Integrity Education;Research Misconduct Prevention;Research Misconduct Reception;Research Misconduct Investigation;Definition of Research Misconduct;Sanctions for Research Misconduct;Appeal and Review;Masses Supervision	Definition of Research Integrity;Research Integrity Management Agency;Research Integrity Education;Research Misconduct Prevention;Research Misconduct Reception and Investigation;Research Misconduct Assurance;Sanctions for Research Misconduct;Research Misconduct Appeals Review;Research Misconduct Supervision and Consultation	Improper authorship;Improper citation;Plagiarism, and misappropriation of academic achievements;Falsification of data or research results;Misuse of research resources;Abuse of academic power;Abuse of academic prestige;Dissertation trading, ghost-writing, ghost-submitting;Fabrication of charts, conclusions, etc.;Falsification of academic experience;Multiple submissions and duplicate publications;I…	No	http://www.hrbeu.edu.cn/

## Sheet: Table 1-b
No.	University	Name of Scientific Research Integrity Management Institution(Chinese)	Name of Scientific Research Integrity Management Institution(English)	Superior Management Unit	Management Organizations Policies(Chinese)	Management Organizations Policies(English)	Announcement of Investigation and Punishment Results
1	清华大学/Tsinghua University	学风建设机构，由学术委员会和学位委员会组成	Study Style Construction Institution, Composed of Academic Committee and Degree Committee	None at Present	清华大学学术委员会章程;;清华大学院系学术委员会工作规程	Constitution of the Academic Committee of Tsinghua University;;Working procedures of Academic Committee of Tsinghua University	No
2	北京大学/Peking University	学术道德委员会	Academic Ethics Committee	Academic Committee	北京大学学术委员会章程（2018修订）（无法获取原文）、北京大学学术道德委员会工作办法	Articles of Association of the Academic Committee of Peking University (Revised in 2018) (Original text not available);;Working Methods of the Academic Ethics Committee of Peking University	No
3	浙江大学/Zhejiang University	学术委员会	Academic Committee	None at Present	浙江大学学术委员会章程;;浙江大学学术委员会议事规则（试行）;;浙江大学院系学术（教授）委员会规程（试行）	Academic Committee Regulations of Zhejiang University;;Rules of Procedure of the Academic Committee of Zhejiang University (trial implementation);;Regulations of the Academic (Professor) Committee of Zhejiang University (trial implementation)	No
4	上海交通大学/Shanghai Jiao Tong University	学风与学术道德专门委员会	Special Committee on Study Style and Academic Ethics	Academic Committee	上海交通大学学术委员会章程；上海交通大学学风与学术道德专门委员会章程	Academic Committee Charter of Shanghai Jiaotong University; Articles of Association of the Special Committee of Academic Style and Academic Ethics of Shanghai Jiaotong University	No
5	南京大学/Nanjing University	学术委员会	Academic Committee	None at Present	南京大学学术委员会章程	Academic Committee Charter of Nanjing University	No
6	复旦大学/Fudan University	学术委员会	Academic Committee	None at Present	复旦大学学术委员会章程	Academic Committee Charter of Fudan University	No
7	中国科学技术大学/University of Science and Technology of China	学术委员会	Academic Committee	None at Present	中国科学技术大学学术委员会章程	Constitution of the Academic Committee of the University of Science and Technology of China	No
8	华中科技大学/Huazhong University of Science and Technology	学术委员会	Academic Committee	None at Present	华中科技大学学术委员会章程	Academic Committee Charter of Huazhong University of Science and Technology	No
9	武汉大学/Wuhan University	学术委员会	Academic Committee	None at Present	武汉大学学术委员会章程;;武汉大学学院（系）教授委员会章程;;武汉大学学术委员会秘书处工作细则	Academic Committee Charter of Wuhan University;;Articles of Association of Professor Committee of Wuhan University College (Department);;Work Rules of Wuhan University Academic Committee Secretariat	No
10	西安交通大学/Xi’an Jiaotong University	学术委员会	Academic Committee	None at Present	西安交通大学学术委员会章程	Academic Committee Charter of Xi’an Jiaotong University	No
11	哈尔滨工业大学/Harbin Institute of Technology	学术道德委员会	Academic Ethics Committee	Academic Committee	哈尔滨工业大学学术委员会章程	Academic Committee Charter of Harbin Institute of Technology	No
12	中山大学/Sun Yat-sen University	学风建设委员会	Study Style Construction Committee	Graduate School	中山大学学术委员会章程；中山大学学风建设委员会议事规则	Academic Committee Charter of Sun Yat-sen University;;Rules of Procedure of the Academic Atmosphere Construction Committee of Sun Yat-sen University	No
13	北京师范大学/Beijing Normal University	学术道德与学风建设委员会	Academic Ethics and Study Style Construction Committee	Academic Committee	北京师范大学学术委员会章程	Academic Committee Charter of Beijing Normal University	No
14	四川大学/Sichuan University	学术委员会	Academic Committee	None at Present	四川大学学术委员会章程	Academic Committee Charter of Sichuan University	No
15	北京航空航天大学/Beijing University of Aeronautics and Astronautics	学术委员会工作办公室	Academic Committee Working Office	No Access	No Access	No Access	No Access
16	同济大学/Tongji University	学术委员会	Academic Committee	Inaccessible	同济大学学术委员会章程（试行）	Academic Committee Charter of Tongji University (trial implementation)	No Access
17	东南大学/Southeast University	学术委员会	Academic Committee	None at Present	东南大学学术委员会章程（暂行）	Academic Committee Charter of Southeast University (Tentatively)	No
18	中国人民大学/Renmin University of China	学风建设委员会	Study Style Construction Committee	Academic Committee	中国人民大学学术委员会章程；关于成立中国人民大学学风建设委员会的决定;;关于印发《中国人民大学学术委员会章程（修订）》的通知;;中国人民大学学术委员会工作细则 （修订）;;中国人民大学学术伦理委员会工作细则（试行）	Academic Committee Charter of Renmin University of China ;;Decision on the Establishment of the Academic Committee of Renmin University of China;; Notice on Printing and Distributing the Regulations of the Academic Committee of Renmin University of China (Revised);; Working Rules of the Academic Committee of Renmin University of China (Revised);; Working Rules of the Academic Ethics Committee of …	No
19	北京理工大学/Beijing Institute of Technology	学术委员会	Academic Committee	None at Present	北京理工大学学术委员会章程	Academic Committee Charter of Beijing Institute of Technology	No
20	南开大学/Nankai University	学术委员会	Academic Committee	Nothing	南开大学学术委员会章程	Academic Committee Charter of Nankai University	No
21	山东大学/Shandong University	学术道德委员会	Academic Ethics Committee	Academic Committee	山东大学学术委员会章程；山东大学学术道德委员会章程	Academic Committee Charter of Shandong University;; Articles of Association of the Academic Ethics Committee of Shandong University	Yes
22	天津大学/Tianjin University	学术委员会	Academic Committee	None at Present	天津大学学术委员会章程	Academic Committee Charter of Tianjin University	No
23	中南大学/Central South University	学风建设分委员会	Study Style Construction Sub-Committee	Academic Committee	中南大学学术委员会章程	Academic Committee Charter of Central South University	No
24	吉林大学/Jilin University	学术道德与学风建设委员会	Academic Ethics and Study Style Construction Committee	Academic Committee	吉林大学学术委员会章程;;吉林大学学术道德与学风建设委员会章程	Academic Committee Charter of Jilin University;;Articles of Association of Jilin University Academic Ethics and Study Style Construction Committee	No
25	西北工业大学/Northwestern Polytechnic University	学术道德建设委员会	Academic Ethics Construction Committee	Academic Committee	西北工业大学学术委员会章程;;西北工业大学学术委员会议事规则（试行）	Academic Committee Charter of Northwestern Polytechnic University;; Rules of Procedure of Academic Committee of Northwestern Polytechnical University (trial implementation)	No
26	厦门大学/Xiamen University	学术委员会	Academic Committee	None at Present	厦门大学学术委员会章程	Academic Committee Charter of Xiamen University	No
27	华南理工大学/South China University of Technology	学术委员会办公室	Academic Committee Office	Science and Technology Office	学院学术分委员会章程	Articles of Association of the Academic Subcommittee of the College	No
28	大连理工大学/Dalian University of Technology	学术委员会	Academic Committee	None at Present	大连理工大学学术委员会章程 （2020 修订）	Academic Committee Charter of Dalian University of Technology (revised in 2020)	No
29	华东师范大学/East China Normal University	学术委员会	Academic Committee	Nothing	华东师范大学学术委员会章程	Academic Committee Charter of East China Normal University	No
30	中国农业大学/China Agricultural University	学术道德委员会	Academic Ethics Committee	Academic Committee	关于成立中国农业大学第六届学术委员会及下设专门委员会的通知;;中国农业大学学术委员会章程;;关于成立中国农业大学学术道德委员会的通知	Notice on the establishment of the sixth academic committee of China Agricultural University and its special committees;;Academic Committee Charter of China Agricultural University;;Notice on the Establishment of the Academic Ethics Committee of China Agricultural University	No
31	电子科技大学/University of Electronic Science and Technology of China	学术道德建设委员会	Academic Ethics Construction Committee	Academic Committee	电子科技大学学术委员会章程;;第十届校学术委员会内设专门委员会组成人员名单;;电子科技大学学术委员会下设各专门委员会规程;;电子科技大学学术委员会机构简介;;校发规〔2020〕4号-关于公布电子科技大学第十届学术委员会委员的通知	Academic Committee Charter of University of Electronic Science and Technology of China;;The list of members of the special committees within the tenth academic committee of the university;;The regulations of the special committees under the academic committee of the University of Electronic Science and Technology of China;;Introduction to the academic committee of the University of Electronic Sci…	No
32	湖南大学/Hunan University	学风建设工作领导小组	Study Style Construction Leading Group	Academic Committee	湖南大学学术委员会章程(修订稿);;湖南大学学风建设工作实施意见	Academic Committee Charter of Hunan University (revised draft);;Implementation Opinions on the Construction of Study Style in Hunan University	No
33	北京科技大学/University of Science and Technology Beijing	学术委员会	Academic Committee	None at Present	北京科技大学学术委员会章程;;北京科技大学学术委员会委员产生办法	Academic Committee Charter of University of Science and Technology Beijing;; Method for selecting members of the Academic Committee of University of Science and Technology Beijing	No
34	重庆大学/Chongqing University	学术道德专门委员会	Special Committee on Academic Ethics	Academic Committee	重庆大学学术委员会章程；重庆大学学术委员会学术道德专门委员会章程	Academic Committee Charter of Chongqing University;; Articles of Association of the Academic Ethics Committee of the Academic Committee of Chongqing University	No
35	南京航空航天大学/Nanjing University of Aeronautics and Astronautics	学术委员会	Academic Committee	None at Present	南京航空航天大学学术委员会章程（试行）	Academic Committee Charter of Nanjing University of Aeronautics and Astronautics (trial implementation)	No
36	东北大学/Northeastern University	学术道德建设工作组	Academic Ethics Construction Working Group	Academic Committee	东北大学学术委员会章程	Academic Committee Charter of Northeastern University	No
37	南京理工大学/Nanjing University of Science and Technology	学术道德与纪律监督委员会	Academic Ethics and Discipline Oversight Committee	Academic Committee	南京理工大学第十届学术委员会章程	Articles of Association of the Tenth Academic Committee of Nanjing University of Science and Technology	No
38	西安电子科技大学/Xi’an University of Electronic Science and Technology	学风建设委员会	Study Style Construction Committee	Academic Committee	西安电子科技大学学术委员会章程;;西安电子科技大学学风建设委员会章程（修订）	Academic Committee Charter of Xi’an University of Electronic Science and Technology;; Articles of Association of Xidian University Study Style Construction Committee (Revised)	No
39	兰州大学/Lanzhou University	学风建设委员会	Study Style Construction Committee	Academic Committee	兰州大学学术委员会章程;;兰州大学学风建设委员会章程	Academic Committee Charter of Lanzhou University;; Constitution of Lanzhou University Academic Atmosphere Construction Committee	Yes
40	北京交通大学/Beijing Jiaotong University	学风建设领导小组	Study Style Construction Leading Group	None at Present	无访问权限但是有学术委员会规章制度	No Access but There are Academic Committee Rules and Regulations	No
41	南方科技大学/Southern University of Science and Technology	学术委员会	Academic Committee	None at Present	南方科技大学学术委员会章程	Academic Committee Charter of Southern University of Science and Technology	No
42	华中农业大学/Huazhong Agricultural University	学术道德建设委员会	Academic Ethics Construction Committee	Academic Committee	华中农业大学第六届学术委员会及各专门委员会委员;;华中农业大学学术委员会章程;;华中农业大学学术委员会专门委员会章程	Member of the 6th Academic Committee of Huazhong Agricultural University and members of various special committees;;Academic Committee Charter of Huazhong Agricultural University;;Regulations of the Special Committee of the Academic Committee of Huazhong Agricultural University	Yes
43	上海大学/Shanghai University	学术规范委员会	Academic Standards Committee	Development Planning Division	上海大学学术委员会章程	Academic Committee Charter of Shanghai University	No
44	苏州大学/Soochow University	学术委员会	Academic Committee	None at Present	苏州大学学术委员会章程（2019年10月修订）;;苏州大学学术委员会议事规则	Academic Committee Charter of Soochow University (revised in October 2019);; Rules of Procedure of the Academic Committee of Soochow University	No
45	华东理工大学/East China University of Science and Technology	学风建设委员会	Study Style Construction Committee	Academic Committee	华东理工大学学术委员会章程;;华东理工大学学术委员会专门委员会章程（试行）	Academic Committee Charter of East China University of Science and Technology	No
46	华中师范大学/Central China Normal University	学风建设委员会	Study Style Construction Committee	Academic Committee	华中师范大学学术委员会章程	Academic Committee Charter of Central China Normal University	No
47	南京师范大学/Nanjing Normal University	学术委员会	Academic Committee	None at Present	南京师范大学学术委员会章程	Academic Committee Charter of Nanjing Normal University	No
48	中国地质大学（武汉）/China University of Geosciences，Wuhan	学术诚信与科研伦理委员会	Academic Integrity and Research Ethics Committee	Academic Committee	中国地质大学学术委员会章程	Academic Committee Charter of China University of Geosciences，Wuhan	No
49	东北师范大学/Northeast Normal University	学术委员会	Academic Committee	None at Present	东北师范大学学术委员会章程	Academic Committee Charter of Northeast Normal University	No
50	哈尔滨工程大学/Harbin Engineering University	学术委员会	Academic Committee	None at Present	哈尔滨工程大学学术委员会章程	Academic Committee Charter of Harbin Engineering University	No
